# Supplementary material for: IFN-β Deficiency Results in Fatal or Demyelinating Disease in C57BL/6 Mice Infected With Theiler’s Murine Encephalomyelitis Viruses
Source: Front Immunol. 2022 Feb 9;13:786940. doi: 10.3389/fimmu.2022.786940 (PMC8864290; doi:10.3389/fimmu.2022.786940)
Supplement: Supplementary file 2 [file Table_1.xlsx]

## Sheet: TMEV-DA (TiHo) Differences
Supplemental Table 1: Polymorphisms of the TMEV-DA (TiHo) strain to the published sequences TMEV-DA (JX443418), TMEV-DA (M20301) and TMEV-DA3d-e (KF680264)
Position	Polymorphism Type	Variant Sequences	CDS	CDS Codon Number	Change	Amino Acid Change	Protein Effect	Mature Peptide
109	Deletion (tandem repeat)	JX443418			(C)4 -> (C)3
158	SNP (transversion)	M20301, KF680264			T -> A
251	SNP (transversion)	JX443418			G -> C
329	SNP (transition)	M20301, KF680264			C -> T
331	SNP (transversion)	M20301, KF680264			T -> A
334	SNP (transition)	M20301, KF680264			T -> C
336	SNP (transversion)	M20301, KF680264			A -> T
374	SNP (transition)	M20301, KF680264			T -> C
475	SNP (transition)	M20301, JX443418, KF680264			T -> C
910	SNP (transition)	M20301			A -> G
939	SNP (transversion)	JX443418			T -> A
1356	SNP (transition)	M20301, KF680264	polyprotein CDS	97	T -> C		None	VP4
1356	SNP (transition)	M20301, KF680264	L* CDS	93	T -> C	L -> S	Substitution	L*
1644	SNP (transition)	M20301	polyprotein CDS	193	C -> T		None	VP2
1929	SNP (transversion)	M20301, KF680264	polyprotein CDS	288	C -> G	N -> K	Substitution	VP2
1929	SNP (transition)	JX443418	polyprotein CDS	288	C -> T		None	VP2
2196	SNP (transversion)	M20301	polyprotein CDS	377	G -> C	L -> F	Substitution	VP2
2241	SNP (transition)	M20301, KF680264	polyprotein CDS	392	C -> T		None	VP2
2530	SNP (transversion)	M20301, KF680264	polyprotein CDS	489	C -> A	P -> T	Substitution	VP3
2572	SNP (transition)	M20301, KF680264	polyprotein CDS	503	C -> T	R -> C	Substitution	VP3
2632	SNP (transition)	M20301, KF680264	polyprotein CDS	523	C -> T		None	VP3
2911	SNP (transition)	M20301	polyprotein CDS	616	A -> G	T -> A	Substitution	VP3
2996	SNP (transition)	M20301, KF680264	polyprotein CDS	644	T -> C	V -> A	Substitution	VP3
3008	Substitution	M20301, KF680264	polyprotein CDS	648	CG -> GC	T -> S	Substitution	VP1
3078	SNP (transition)	KF680264	polyprotein CDS	671	A -> G		None	VP1
3429	SNP (transversion)	M20301, KF680264	polyprotein CDS	788	G -> C		None	VP1
4320	SNP (transition)	M20301, KF680264	polyprotein CDS	1085	C -> T		None	2B
4326	SNP (transition)	M20301, KF680264	polyprotein CDS	1087	T -> C		None	2B
4375	SNP (transversion)	M20301, KF680264	polyprotein CDS	1104	G -> T	V -> F	Substitution	2B
5043	SNP (transition)	M20301	polyprotein CDS	1326	T -> C		None	2C
5253	SNP (transition)	M20301, KF680264	polyprotein CDS	1396	C -> T		None	2C
5274	SNP (transition)	M20301, KF680264	polyprotein CDS	1403	C -> T		None	2C
5387	SNP (transversion)	KF680264	polyprotein CDS	1441	A -> C	N -> T	Substitution	2C
5437	SNP (transition)	JX443418	polyprotein CDS	1458	C -> T	P -> S	Substitution	2C
5773	SNP (transversion)	M20301, JX443418, KF680264	polyprotein CDS	1570	T -> G	S -> A	Substitution	3A
6348	SNP (transition)	M20301	polyprotein CDS	1761	T -> C		None	3C
6351	SNP (transition)	M20301	polyprotein CDS	1762	G -> A		None	3C
6411	SNP (transition)	JX443418	polyprotein CDS	1782	C -> T		None	3C
6414	SNP (transition)	JX443418	polyprotein CDS	1783	G -> A		None	3C
6705	SNP (transition)	M20301	polyprotein CDS	1880	C -> T		None	3D
6964	SNP (transition)	M20301	polyprotein CDS	1967	G -> A	D -> N	Substitution	3D
6982	SNP (transition)	M20301, JX443418, KF680264	polyprotein CDS	1973	G -> A	V -> M	Substitution	3D
7244	Substitution	M20301, KF680264	polyprotein CDS	2060	GC -> CG	R -> P	Substitution	3D
7460	SNP (transition)	M20301	polyprotein CDS	2132	C -> T	P -> L	Substitution	3D
7620	SNP (transition)	KF680264	polyprotein CDS	2185	T -> C		None	3D
7640	SNP (transition)	KF680264	polyprotein CDS	2192	T -> C	L -> S	Substitution	3D
7878	SNP (transversion)	M20301, JX443418, KF680264	polyprotein CDS	2271	C -> A		None	3D
7911	SNP (transition)	M20301, JX443418, KF680264	polyprotein CDS	2282	C -> T		None	3D
7999	Insertion	KF680264			+A
